# Supplementary material for: Senescence-induced endothelial phenotypes underpin immune-mediated senescence surveillance
Source: Genes Dev. 2022 May 1;36(9-10):533–49. doi: 10.1101/gad.349585.122 (PMC9186388; doi:10.1101/gad.349585.122)
Supplement: Supplemental Material [file supp_gad.349585.122_Supp_Table_1.xlsx]

## Sheet: Patient demographics
Supp. Table 1. Demographics of chronic liver disease (CLD) patients from whom liver sinusoidal endothelial cells (LSEC) were derived for mRNA-Sequencing (GSE17147).
Sample No.	Chronic liver disease	Age at transplant	Sex
LL3197	Alcohol-related liver disease	66	M
LL3201	Alpha-1 anti-trypsin deficiency	40	M
LL3723	Non-cirrhotic portal hypertension	57	M
LL3913	Primary biliary cholangitis	69	F
LL3919	Primary biliary cholangitis	42	F
LL4297	Primary sclerosing cholangitis	44	F
LL6122	Alcohol-related liver disease	37	F
