# Supplementary material for: Senescence-induced endothelial phenotypes underpin immune-mediated senescence surveillance
Source: Genes Dev. 2022 May 1;36(9-10):533–49. doi: 10.1101/gad.349585.122 (PMC9186388; doi:10.1101/gad.349585.122)
Supplement: Supplemental Material [file supp_gad.349585.122_Supp_Table_2.xlsx]

## Sheet: Upregulated top 250
Supp. Table 2. Top regulated genes from mRNA-sequencing of human LSEC treated with growing or RAS-conditioned media (GSE171147).
		Read Counts (transcripts per million)			Differential expression
Gene_id	Gene_name	BaseMean	Grow-CM	RAS-CM	FoldChange	Log2FoldChange	FDR
ENSG00000166920	C15ORF48	20.6592	1.51677	63.9493	4.35081	2.12128	0
ENSG00000171631	P2RY6	66.7118	13.298	146.185	3.67455	1.87757	0
ENSG00000163735	CXCL5	460.604	43.2783	1263.53	3.51598	1.81393	0
ENSG00000144802	NFKBIZ	1562.14	593.002	3420.35	3.45109	1.78705	0
ENSG00000171236	LRG1	253.161	89.297	456.701	3.36387	1.75012	0
ENSG00000163739	CXCL1	9634.42	1380.7	25552	3.31572	1.72932	0
ENSG00000108342	CSF3	3417.23	91.8637	9489.6	3.25645	1.7033	0
ENSG00000222000	AC092675.3	7.44789	1.3509	20.4288	3.15316	1.6568	0
ENSG00000163874	ZC3H12A	477.293	185.436	1005.17	3.14001	1.65077	0
ENSG00000105246	EBI3	208.468	48.2719	485.493	3.09863	1.63163	0
ENSG00000204482	LST1	18.3054	5.59793	38.3744	3.08369	1.62466	0
ENSG00000136244	IL6	973.154	91.2076	2897.03	3.05998	1.61352	0
ENSG00000148346	LCN2	79.2953	0.4738	230.595	3.00698	1.58832	0
ENSG00000073756	PTGS2	1241.03	636.884	2523.69	2.98952	1.57991	0
ENSG00000128285	MCHR1	19.8187	2.2302	46.004	2.97082	1.57086	0
ENSG00000112096	SOD2	32748.9	8053.5	74513.7	2.8949	1.53351	0
ENSG00000124875	CXCL6	345.612	32.4558	1015.44	2.85063	1.51128	0
ENSG00000130558	OLFM1	1590.05	395.491	3335.1	2.83694	1.50434	0
ENSG00000253522	CTC-231O11.1	203.086	103.762	400.58	2.78343	1.47687	0
ENSG00000003989	SLC7A2	1870.49	545.792	4619.74	2.77753	1.4738	0
ENSG00000107968	MAP3K8	177.471	72.9234	354.861	2.71359	1.4402	0
ENSG00000232759	AC002480.3	248.158	115.481	494.854	2.66406	1.41363	0
ENSG00000160223	ICOSLG	871.612	340.689	1900.84	2.66161	1.4123	0
ENSG00000163121	NEURL3	31.5026	7.62456	72.524	2.59659	1.37662	0
ENSG00000169429	IL8	7936.2	1161.91	21431.5	2.55982	1.35604	0
ENSG00000050730	TNIP3	255.929	27.0795	683.167	2.55798	1.355	0
ENSG00000221869	CEBPD	992.792	444.715	1757.47	2.51476	1.33042	0
ENSG00000028277	POU2F2	348.726	168.187	709.286	2.49187	1.31723	0
ENSG00000130066	SAT1	3658.23	2284.06	6149.85	2.43339	1.28297	0
ENSG00000179826	MRGPRX3	11.3002	5.50726	23.8428	2.43257	1.28248	0
ENSG00000128342	LIF	63.1294	21.631	161.515	2.42784	1.27967	0
ENSG00000128641	MYO1B	4515.79	2595.41	8417.29	2.42622	1.27871	0
ENSG00000237181	AC147651.4	38.6901	20.6441	70.3165	2.42277	1.27666	0
ENSG00000163638	ADAMTS9	2278.22	1148.02	4398.57	2.38834	1.25601	0
ENSG00000081041	CXCL2	1781.5	319.022	4431.16	2.36104	1.23942	0
ENSG00000172602	RND1	224.26	95.1129	429.454	2.34326	1.22851	0
ENSG00000164400	CSF2	619.697	39.5074	1786.84	2.34273	1.22819	0
ENSG00000091972	CD200	214.592	102.598	411.207	2.33446	1.22309	0
ENSG00000124102	PI3	80.0386	0.4738	253.419	2.33358	1.22255	0
ENSG00000104312	RIPK2	1345.75	847.338	2228.95	2.30296	1.20349	0
ENSG00000125730	C3	749.677	83.4451	1742.36	2.30218	1.203	0
ENSG00000159403	C1R	367.528	70.6003	733.244	2.22977	1.1569	0
ENSG00000131435	PDLIM4	1425.53	823.198	2438.29	2.22608	1.1545	0
ENSG00000105835	NAMPT	6747.93	4151.65	11106.8	2.21662	1.14836	0
ENSG00000189120	SP6	347.021	110.016	752.578	2.20923	1.14354	0
ENSG00000143226	FCGR2A	20.1679	9.96611	39.2216	2.19939	1.1371	0
ENSG00000117525	F3	65.5381	31.2571	144.691	2.18976	1.13078	0
ENSG00000185215	TNFAIP2	2930.78	1569.92	5198.15	2.1857	1.1281	0
ENSG00000100767	PAPLN	1541.74	879.481	2549.2	2.18322	1.12646	0
ENSG00000198535	C2CD4A	469.958	199.79	918.363	2.17809	1.12306	0
ENSG00000197208	SLC22A4	249.05	154.973	402.844	2.16747	1.11602	0
ENSG00000146457	WTAP	2258.44	1434.08	3895.3	2.15712	1.1091	0
ENSG00000240184	PCDHGC3	677.564	476.055	1144.69	2.15346	1.10666	0
ENSG00000084636	COL16A1	104.737	44.8198	208.557	2.14866	1.10344	0
ENSG00000163131	CTSS	1300.81	777.851	2296.38	2.14553	1.10133	0
ENSG00000108691	CCL2	9340.71	4540.08	17701	2.14268	1.09942	0
ENSG00000203685	C1ORF95	239.292	29.8655	549.723	2.14066	1.09806	0
ENSG00000104635	SLC39A14	4634.01	2705.57	8106.26	2.1365	1.09525	0
ENSG00000145901	TNIP1	5315.92	3392.72	8704.66	2.13474	1.09406	0
ENSG00000154451	GBP5	35.087	18.5865	62.4078	2.12924	1.09034	0
ENSG00000164761	TNFRSF11B	141.013	85.2697	269.793	2.10675	1.07502	0
ENSG00000134668	SPOCD1	856.161	589.576	1311	2.10502	1.07384	0
ENSG00000144837	PLA1A	339.254	184.855	619.688	2.09209	1.06494	0
ENSG00000150630	VEGFC	304.476	190.194	521.129	2.08315	1.05876	0
ENSG00000111817	DSE	454.7	292.298	799.224	2.08306	1.0587	0
ENSG00000162407	PPAP2B	1367.94	888.85	2293.63	2.07992	1.05653	0
ENSG00000182326	C1S	191.567	52.3014	370.601	2.07413	1.05251	0
ENSG00000158859	ADAMTS4	1008.05	559.932	1748.61	2.0733	1.05193	0
ENSG00000090376	IRAK3	789.771	502.397	1261.34	2.0708	1.05019	0
ENSG00000120899	PTK2B	137.432	87.1587	230.5	2.05955	1.04233	0
ENSG00000163734	CXCL3	274.75	35.9095	765.734	2.05131	1.03654	0
ENSG00000151883	PARP8	17.8364	10.1081	29.1207	2.04351	1.03105	0
ENSG00000108688	CCL7	33.704	11.9513	72.2194	2.0433	1.0309	0
ENSG00000137462	TLR2	174.005	49.0504	407.894	2.04301	1.03069	0
ENSG00000124145	SDC4	2575.87	1887.58	4086.06	2.04252	1.03035	0
ENSG00000115353	TACR1	9.01138	0.467586	19.3465	2.03815	1.02726	0
ENSG00000166444	ST5	534.449	310.324	928.095	2.03268	1.02338	0
ENSG00000163082	SGPP2	3.31321	0.312957	9.99066	1.98209	0.987022	NA
ENSG00000100906	NFKBIA	3052.77	2018.25	4770.59	1.97947	0.985111	0
ENSG00000170743	SYT9	150.263	65.8887	359.708	1.97843	0.984353	0
ENSG00000224080	AC126118.1	18.1467	12.2874	31.3979	1.97751	0.983684	0
ENSG00000103044	HAS3	164.692	88.4599	326.734	1.97241	0.979956	0
ENSG00000088882	CPXM1	8.14009	3.99293	16.296	1.97046	0.978533	0
ENSG00000118503	TNFAIP3	790.726	501.954	1325.55	1.96917	0.977591	0
ENSG00000254887	CTC-378H22.1	11.301	7.10054	23.4374	1.96652	0.975642	0
ENSG00000184530	C6ORF58	8.92868	2.95313	21.3149	1.95926	0.970309	0
ENSG00000135932	CAB39	2595.96	1917.64	3906.7	1.9525	0.965323	0
ENSG00000125148	MT2A	10697.8	6371.94	20202.8	1.93993	0.956003	0
ENSG00000041982	TNC	30.7286	6.31627	91.6203	1.93265	0.950579	0
ENSG00000102096	PIM2	156.992	111.261	258.784	1.91958	0.94079	0
ENSG00000108582	CPD	7970.93	5503.94	11948.9	1.9175	0.939225	0
ENSG00000137331	IER3	4672.6	3508.89	7193.7	1.91741	0.939159	0
ENSG00000120658	ENOX1	40.7181	21.2144	76.861	1.91564	0.937824	0
ENSG00000119699	TGFB3	103.429	63.4298	172.063	1.91468	0.937105	0
ENSG00000141668	CBLN2	26.0429	5.41826	63.5785	1.91393	0.936538	0
ENSG00000162840	MT1P2	7.6864	3.58376	15.4474	1.90822	0.932231	0
ENSG00000140379	BCL2A1	6.93463	0.789757	19.1319	1.90548	0.930158	0
ENSG00000113916	BCL6	436.853	300.737	667.01	1.90272	0.928062	0
ENSG00000184557	SOCS3	1064.4	689.151	1589.36	1.89978	0.925835	0
ENSG00000203688	RP11-351J23.1	13.9535	8.10224	26.4423	1.89622	0.923129	0
ENSG00000090339	ICAM1	4319.99	2046.65	8338.74	1.88204	0.9123	0
ENSG00000187193	MT1X	43.3237	26.9682	80.6621	1.88079	0.91134	0
ENSG00000115107	STEAP3	1311.31	912.613	1989.26	1.8805	0.911119	0
ENSG00000106258	CYP3A5	17.2063	3.11296	47.3542	1.87886	0.909859	0
ENSG00000168685	IL7R	179.971	76.9201	352.34	1.87563	0.907375	0
ENSG00000099937	SERPIND1	25.8271	11.6951	50.8949	1.87469	0.90665	0
ENSG00000143466	IKBKE	899.475	644.807	1319.44	1.87392	0.906062	0
ENSG00000148680	HTR7	4.5227	2.14767	10.9163	1.86515	0.899291	NA
ENSG00000109320	NFKB1	2512.15	1830.48	3764.66	1.86329	0.897851	0
ENSG00000115919	KYNU	17.3777	3.3961	52.2686	1.86112	0.896172	0
ENSG00000251136	RP11-37B2.1	41.8858	28.2961	63.7928	1.84951	0.887141	0
ENSG00000228649	AC005682.5	52.7097	38.6068	83.413	1.8493	0.886979	0
ENSG00000131979	GCH1	287.053	202.411	447.961	1.84724	0.885374	0
ENSG00000163661	PTX3	11544.6	8586.61	17460.6	1.84554	0.884047	0
ENSG00000072682	P4HA2	1379.31	957.5	2040.66	1.84307	0.882111	0
ENSG00000151014	CCRN4L	310.886	217.119	460.997	1.83761	0.877832	0
ENSG00000123610	TNFAIP6	20.5035	0.789671	62.4202	1.82234	0.865793	0
ENSG00000205502	C2CD4B	566.087	352.726	918.801	1.81711	0.861642	0.0001
ENSG00000164823	OSGIN2	1115.63	863.946	1665.05	1.81464	0.85968	0
ENSG00000007908	SELE	6687.82	1187	16409.6	1.81394	0.85913	0
ENSG00000167207	NOD2	30.6049	15.737	63.4735	1.81367	0.858914	0.0001
ENSG00000133657	ATP13A3	2251.88	1736.47	3481.69	1.81323	0.858559	0
ENSG00000243649	CFB	6.11459	0.315871	14.3632	1.81311	0.858467	0
ENSG00000188404	SELL	91.1035	33.7054	174.982	1.81257	0.858033	0.0001
ENSG00000168234	TTC39C	17.4653	11.3099	26.9929	1.80334	0.850673	0.0001
ENSG00000176907	C8ORF4	656.339	398.619	1102.7	1.80295	0.850363	0.0001
ENSG00000131459	GFPT2	100.934	53.2164	199.065	1.80278	0.850226	0.0001
ENSG00000159200	RCAN1	1525.29	999.565	2496.9	1.7972	0.845755	0.0001
ENSG00000185338	SOCS1	175.353	26.1427	423.625	1.79593	0.844734	0
ENSG00000106366	SERPINE1	114387	77957.7	180660	1.79481	0.843834	0.0001
ENSG00000139263	LRIG3	709.832	517.551	993.433	1.79414	0.843294	0
ENSG00000172216	CEBPB	362.244	243.151	491.842	1.79314	0.842486	0
ENSG00000101384	JAG1	5816.62	4334.22	8719.19	1.78795	0.838302	0
ENSG00000110911	SLC11A2	1098.99	852.963	1571.71	1.78309	0.83438	0
ENSG00000232949	AC002480.4	15.6587	7.33854	28.0646	1.78134	0.832962	0.0002
ENSG00000064651	SLC12A2	4580.23	3366.93	7409.23	1.77488	0.827725	0.0001
ENSG00000140968	IRF8	61.3033	38.6976	109.873	1.77289	0.826102	0.0002
ENSG00000188015	S100A3	74.3853	43.1007	128.866	1.76566	0.820207	0.0003
ENSG00000198814	GK	109.946	78.1615	175.502	1.76239	0.81753	0
ENSG00000172183	ISG20	254.719	196.098	406.547	1.76233	0.817485	0
ENSG00000189058	APOD	220.436	168.186	356.856	1.76065	0.816106	0
ENSG00000127533	F2RL3	345.059	273.043	608.314	1.75819	0.814088	0.0001
ENSG00000178860	MSC	103.425	42.657	215.336	1.75253	0.809436	0.0002
ENSG00000106236	NPTX2	47.0742	24.7382	93.3717	1.74905	0.806572	0.0003
ENSG00000173334	TRIB1	408.803	296.968	580.09	1.74744	0.805244	0
ENSG00000163435	ELF3	6.94918	0.455386	15.6526	1.74525	0.803433	0
ENSG00000053524	MCF2L2	19.9214	14.2887	30.0211	1.74335	0.801859	0
ENSG00000115604	IL18R1	59.7295	29.0133	114.757	1.74212	0.800842	0.0003
ENSG00000242960	FTH1P23	47.84	34.1082	70.5598	1.74111	0.800009	0
ENSG00000064932	SBNO2	2342.01	1768.5	3252.18	1.73068	0.791341	0
ENSG00000168389	MFSD2A	26.6077	15.3264	40.0792	1.72885	0.78981	0.0005
ENSG00000216490	IFI30	159.917	105.423	243.575	1.72738	0.788584	0
ENSG00000148154	UGCG	1992.92	1599.81	2914.54	1.72624	0.787633	0
ENSG00000159261	CLDN14	12.4796	6.34413	25.7529	1.72379	0.785582	0.0003
ENSG00000010818	HIVEP2	394.457	309.313	569.834	1.72346	0.785304	0
ENSG00000116852	KIF21B	307.619	231.76	441.716	1.72284	0.784786	0
ENSG00000164093	PITX2	3.98962	1.15091	9.58749	1.71884	0.781432	NA
ENSG00000183153	GJD3	11.8457	6.23646	18.6455	1.71733	0.780168	0.0006
ENSG00000113739	STC2	786.406	540.983	1241.28	1.71071	0.774598	0.0004
ENSG00000130309	GLT25D1	7939.75	6155.84	11539.5	1.71023	0.774188	0
ENSG00000113555	PCDH12	1258.59	946.634	1991.35	1.70706	0.771511	0.0001
ENSG00000153714	C9ORF150	77.9959	56.4116	134.822	1.70077	0.766186	0.0007
ENSG00000111266	DUSP16	375.115	277.005	541.945	1.6993	0.764944	0
ENSG00000128340	RAC2	2017.95	1569.48	2850.26	1.69777	0.763642	0
ENSG00000167604	NFKBID	42.8985	33.9049	63.0931	1.69053	0.757473	0
ENSG00000125538	IL1B	118.922	8.8662	382.323	1.68693	0.754397	0
ENSG00000008838	MED24	2271.33	1634.49	3169.47	1.6857	0.75335	0
ENSG00000158296	SLC13A3	4.60976	1.10143	9.8778	1.68489	0.752651	NA
ENSG00000167034	NKX3-1	22.0074	12.4442	36.7461	1.68388	0.751788	0.0011
ENSG00000122591	FAM126A	1184.81	976.631	1689.46	1.6835	0.75146	0
ENSG00000183196	CHST6	25.1335	15.6789	38.4709	1.68344	0.751414	0.0009
ENSG00000253159	PCDHGA12	184.432	149.446	267.803	1.68088	0.749216	0
ENSG00000116285	ERRFI1	1425.33	1082.92	1900.76	1.67058	0.74035	0
ENSG00000126549	STATH	55.533	30.8592	101.452	1.66976	0.739645	0.0013
ENSG00000104951	IL4I1	103.247	70.4822	162.34	1.66914	0.739109	0.0012
ENSG00000115009	CCL20	299.409	62.2262	788.397	1.6672	0.737425	0
ENSG00000166452	AKIP1	564.366	430.135	789.234	1.66693	0.737195	0
ENSG00000145779	TNFAIP8	116.155	86.5565	176.793	1.66514	0.735643	0.0003
ENSG00000197442	MAP3K5	319.176	236.792	450.774	1.66444	0.735035	0.0001
ENSG00000138623	SEMA7A	72.7503	46.8103	106.707	1.66123	0.732253	0.0013
ENSG00000096996	IL12RB1	7.16758	3.47871	15.5514	1.6609	0.731967	0.0008
ENSG00000047457	CP	5.93776	1.7729	8.52986	1.66072	0.731813	0.001
ENSG00000103811	CTSH	996.158	605.667	1468.36	1.65884	0.730175	0.0004
ENSG00000075426	FOSL2	4044.06	3237.36	5499.18	1.65804	0.729475	0
ENSG00000173926	2003-03-01	1689.9	1288.04	2295.01	1.65801	0.729451	0
ENSG00000151789	ZNF385D	79.0328	46.1717	124.499	1.65653	0.728167	0.0017
ENSG00000105639	JAK3	621.023	429.285	846.348	1.65582	0.727542	0.0005
ENSG00000179862	CITED4	152.317	104.703	261.431	1.65168	0.723935	0.0019
ENSG00000152463	OLAH	24.2759	8.17081	52.4458	1.6507	0.723081	0.0005
ENSG00000189292	FAM150B	2.51633	0.4768	5.76393	1.64889	0.721498	NA
ENSG00000165633	VSTM4	6.05347	3.58699	9.77667	1.64861	0.721252	0.0019
ENSG00000237264	FTH1P11	14.2848	10.3412	21.435	1.64469	0.717812	0.0011
ENSG00000054967	RELT	252.627	191.38	353.663	1.64423	0.717413	0
ENSG00000059377	TBXAS1	13.1519	7.65807	17.5233	1.64002	0.713717	0.0016
ENSG00000167996	FTH1	43581.9	33357.5	60542.8	1.6394	0.713165	0
ENSG00000159231	CBR3	226.057	142.281	366.112	1.63787	0.711818	0.0023
ENSG00000205057	CLLU1OS	3.23819	0.576829	8.19343	1.6344	0.70876	NA
ENSG00000011422	PLAUR	693.727	542.666	1038.55	1.6326	0.70717	0.0007
ENSG00000080709	KCNN2	366.827	259.855	634.401	1.63207	0.706703	0.0024
ENSG00000167995	BEST1	24.4709	11.1994	33.524	1.6291	0.704079	0.0026
ENSG00000101187	SLCO4A1	124.955	73.2191	230.512	1.62902	0.704	0.0021
ENSG00000248323	RP11-213H15.3	14.1406	8.35943	27.0605	1.628	0.703101	0.0026
ENSG00000112299	VNN1	18.6817	7.88509	29.9103	1.62566	0.701025	0.0018
ENSG00000152503	TRIM36	12.3011	8.80473	19.4788	1.62512	0.700548	0.0023
ENSG00000173432	SAA1	7.08383	0	20.5628	1.6236	0.6992	0
ENSG00000147454	SLC25A37	447.187	346.728	619.509	1.62297	0.698638	0
ENSG00000166741	NNMT	4795.27	3845.46	6272.37	1.62265	0.698348	0
ENSG00000182771	GRID1	13.3421	9.85187	24.3211	1.62234	0.69808	0.0029
ENSG00000168461	RAB31	1426.3	1136.68	1902.75	1.62153	0.697358	0
ENSG00000171105	INSR	490.221	340.055	807.815	1.62025	0.696216	0.0021
ENSG00000196083	IL1RAP	135.477	109.561	180.934	1.61991	0.695909	0
ENSG00000173559	OBFC2A	463.367	353.977	613.633	1.61484	0.691393	0
ENSG00000127507	EMR2	34.3308	23.5932	51.0535	1.61414	0.690763	0.0033
ENSG00000162645	GBP2	1421.4	962.375	2126.29	1.61371	0.690381	0.0022
ENSG00000073849	ST6GAL1	4179.42	3068.09	5890.13	1.6132	0.689927	0.0005
ENSG00000248371	CTC-347C20.2	7.74951	2.33144	18.1217	1.60928	0.686411	0.0002
ENSG00000179630	LACC1	377.556	298.185	529.457	1.60796	0.685235	0
ENSG00000100902	PSMA6	106.994	82.6943	137.637	1.60787	0.685153	0
ENSG00000164647	STEAP1	669.111	528.678	918.146	1.60737	0.684702	0
ENSG00000224596	RP11-202P11.1	8.94879	3.02564	20.4342	1.60609	0.683555	0.0004
ENSG00000204086	RPA4	5.21196	3.13553	8.70851	1.59914	0.677297	0.0039
ENSG00000109819	PPARGC1A	22.2466	10.2519	32.9157	1.59854	0.676754	0.0019
ENSG00000179148	ALOXE3	7.98789	2.87564	19.0465	1.59697	0.675333	0.0009
ENSG00000132669	RIN2	1559.46	1227.44	2238.77	1.5957	0.674193	0.0002
ENSG00000219507	FTH1P8	44.2611	32.8219	64.4256	1.59523	0.673764	0.0012
ENSG00000196136	SERPINA3	15.4258	2.36903	33.7141	1.59126	0.670171	0.0002
ENSG00000008517	IL32	2947.39	2187.81	4129.34	1.59057	0.669542	0.001
ENSG00000234518	RP5-837D10.2	12.3786	7.96389	19.3009	1.5868	0.66612	0.0048
ENSG00000014914	MTMR11	124.853	95.3871	162.183	1.58506	0.664541	0.0001
ENSG00000003987	MTMR7	11.097	6.51767	18.4251	1.58398	0.663555	0.0042
ENSG00000198832	RP3-412A9.11	825.036	632.856	1099.56	1.58397	0.663545	0.0001
ENSG00000144218	AFF3	18.6448	11.2147	26.1271	1.57926	0.659251	0.0054
ENSG00000150540	HNMT	121.217	91.9903	161.387	1.57786	0.657969	0.0005
ENSG00000156966	B3GNT7	174.079	138.537	259.53	1.57635	0.656589	0.0018
ENSG00000171791	BCL2	27.1594	20.3895	48.5311	1.57551	0.655823	0.0055
ENSG00000125845	BMP2	513.166	392.108	766.586	1.57502	0.655367	0.0016
ENSG00000054938	CHRDL2	6.7037	3.68039	10.876	1.57258	0.653137	0.005
ENSG00000168811	IL12A	7.34836	4.41859	13.4476	1.57095	0.651641	0.0047
ENSG00000110848	CD69	16.0973	5.84753	37.8494	1.57049	0.651216	0.0007
ENSG00000127863	TNFRSF19	16.9973	11.4689	27.8538	1.56897	0.649817	0.0059
ENSG00000137802	MAPKBP1	836.185	692.635	1154.53	1.56808	0.648997	0
ENSG00000170075	GPR37L1	3.03621	0.9497	6.83877	1.56615	0.647219	NA
ENSG00000105877	DNAH11	14.83	10.0258	21.9713	1.56553	0.646649	0.0065
ENSG00000118985	ELL2	726.043	603.971	981.538	1.56486	0.646035	0
ENSG00000130508	PXDN	29824.7	24712	38983.4	1.56364	0.644907	0
ENSG00000155511	GRIA1	1.79482	0.139514	5.43851	1.56287	0.644197	NA
ENSG00000183762	KREMEN1	58.3537	40.15	89.8804	1.56132	0.642765	0.0052
ENSG00000166394	CYB5R2	9.17233	4.8688	18.0499	1.56069	0.642185	0.0032
ENSG00000221947	XKR9	6.69108	4.23594	10.1564	1.55903	0.640648	0.0071
ENSG00000184441	AP001062.7	68.1079	58.0292	97.5054	1.55823	0.639911	0.0001

## Sheet: Downregulated top 250
Supp. Table 2. Top regulated genes from mRNA-sequencing of human LSEC treated with growing or RAS-conditioned media (GSE171147).
		Read Counts (transcripts per million)			Differential expression
Gene_id	Gene_name	BaseMean	Grow-CM	RAS-CM	FoldChange	Log2FoldChange	FDR
ENSG00000146411	SLC2A12	641.599	864.882	217.999	0.308524	-1.69655	0
ENSG00000141655	TNFRSF11A	540.389	737.845	242.563	0.388637	-1.36351	0
ENSG00000139174	PRICKLE1	677.303	903.39	352.742	0.433216	-1.20684	0
ENSG00000158825	CDA	36.4987	55.0745	19.1445	0.447793	-1.15909	0
ENSG00000074527	NTN4	7528.96	10087.7	4100.41	0.448161	-1.15791	0
ENSG00000163793	DNAJC5G	32.5892	45.6428	10.3186	0.470406	-1.08802	0
ENSG00000154639	CXADR	474.358	653.787	253.575	0.47271	-1.08097	0
ENSG00000151623	NR3C2	237.383	309.247	133.377	0.473953	-1.07718	0
ENSG00000164867	NOS3	2002.53	2644.65	1043.79	0.476491	-1.06948	0
ENSG00000161714	PLCD3	1106.94	1423.63	589.568	0.479663	-1.05991	0
ENSG00000115155	OTOF	264.161	342.682	103.086	0.480326	-1.05792	0
ENSG00000134363	FST	620.708	1037.15	164.176	0.486494	-1.03951	0
ENSG00000133083	DCLK1	629.736	860.328	322.25	0.497439	-1.00741	0
ENSG00000109738	GLRB	153.928	207.22	83.0965	0.497593	-1.00696	0
ENSG00000168453	HR	24.8626	33.0242	12.4882	0.505411	-0.98447	0
ENSG00000079102	RUNX1T1	306.843	402.292	145.862	0.508418	-0.975913	0
ENSG00000110042	DTX4	1055.71	1498.97	560.324	0.509793	-0.972017	0
ENSG00000149212	SESN3	1042.9	1447.31	601.385	0.513801	-0.960719	0
ENSG00000166912	MTMR10	1325.74	1751.87	788.171	0.515241	-0.956679	0
ENSG00000162415	ZSWIM5	410.46	565.778	162.909	0.515517	-0.955907	0
ENSG00000158258	CLSTN2	26.3624	33.2857	10.1854	0.516434	-0.953344	0
ENSG00000198691	ABCA4	527.062	854.859	260.851	0.516437	-0.953336	0
ENSG00000154027	AK5	612.908	840.337	275.697	0.518494	-0.947602	0
ENSG00000137960	GIPC2	677.955	849.758	390.365	0.51888	-0.946528	0
ENSG00000198948	MFAP3L	248.944	368.433	123.39	0.520307	-0.942565	0
ENSG00000178695	KCTD12	12466.8	16162.4	7738.26	0.523133	-0.934749	0
ENSG00000137312	FLOT1	1723.01	2117	1062.98	0.523459	-0.933851	0
ENSG00000138030	KHK	53.1257	72.8015	31.2792	0.524063	-0.932187	0
ENSG00000162616	DNAJB4	3737.86	4680.45	2340.43	0.524314	-0.931498	0
ENSG00000171877	FRMD5	167.43	224.342	103.925	0.524796	-0.930171	0
ENSG00000168497	SDPR	5675.13	6918.44	3435.95	0.524857	-0.930003	0
ENSG00000067113	PPAP2A	1593.9	2352.09	967.38	0.531222	-0.912614	0
ENSG00000078018	MAP2	776.803	968.046	466.73	0.532094	-0.910247	0
ENSG00000121764	HCRTR1	35.9111	57.1308	14.7905	0.532683	-0.908651	0
ENSG00000068615	REEP1	42.5048	62.127	14.3747	0.534385	-0.904049	0.0001
ENSG00000166106	ADAMTS15	73.6604	99.8237	8.58081	0.534517	-0.903691	0
ENSG00000181350	C17ORF76	57.2429	73.2909	24.3052	0.535339	-0.901475	0
ENSG00000129757	CDKN1C	163.428	231.597	58.7006	0.53657	-0.898161	0.0001
ENSG00000107611	CUBN	342.033	462.721	208.193	0.539768	-0.889588	0
ENSG00000130600	H19	278.247	339.477	101.204	0.54312	-0.880658	0.0001
ENSG00000138100	TRIM54	39.1462	54.2316	15.067	0.543313	-0.880145	0.0001
ENSG00000186377	CYP4X1	26.2616	42.421	12.7077	0.54562	-0.874031	0.0001
ENSG00000021300	PLEKHB1	8.92647	13.8687	4.04147	0.545867	-0.873379	0.0001
ENSG00000118898	PPL	155.052	210.674	53.8193	0.547886	-0.868052	0.0001
ENSG00000124593	PRICKLE4	292.446	369.481	170.396	0.550913	-0.860103	0
ENSG00000100027	YPEL1	141.564	172.914	83.2579	0.552182	-0.856784	0
ENSG00000076554	TPD52	342.435	444.235	195.187	0.554916	-0.849658	0
ENSG00000173267	SNCG	641.303	804.463	391.82	0.55519	-0.848947	0
ENSG00000104432	IL7	58.2162	79.4102	26.833	0.555191	-0.848945	0.0001
ENSG00000125510	OPRL1	46.4986	59.0927	29.0167	0.555219	-0.848871	0
ENSG00000138449	SLC40A1	1128.69	1559.93	584.703	0.556466	-0.845635	0.0001
ENSG00000205269	TMEM170B	35.5262	48.9006	21.0906	0.562636	-0.829725	0.0001
ENSG00000122679	RAMP3	178.65	267.921	46.7707	0.564635	-0.824609	0.0002
ENSG00000124749	COL21A1	23.6979	32.072	10.4098	0.566187	-0.820648	0.0003
ENSG00000137809	ITGA11	1203.66	1549.95	756.005	0.567403	-0.817553	0
ENSG00000132170	PPARG	442.914	574.427	232.55	0.567975	-0.8161	0.0001
ENSG00000120756	PLS1	13.7417	19.6716	6.0089	0.568183	-0.815573	0.0003
ENSG00000150637	CD226	12.2935	17.1821	4.12254	0.568825	-0.813943	0.0003
ENSG00000223749	AC004383.4	51.6066	64.1033	29.3182	0.568889	-0.81378	0
ENSG00000092969	TGFB2	527.137	723.059	347.049	0.569266	-0.812824	0
ENSG00000144063	MALL	2779.53	3487.11	1818.15	0.569942	-0.811113	0
ENSG00000156675	RAB11FIP1	954.731	1233.18	543.037	0.570284	-0.810247	0
ENSG00000250961	CTD-2023N9.1	6.61967	9.58006	1.82174	0.572151	-0.805533	0.0003
ENSG00000102271	KLHL4	774.728	1001.29	457.646	0.572339	-0.805059	0
ENSG00000108984	MAP2K6	60.735	70.7097	30.106	0.573165	-0.802979	0.0001
ENSG00000178162	AC140481.1	36.0275	59.0158	10.1366	0.573815	-0.801343	0.0003
ENSG00000138685	FGF2	446.901	551.582	267.472	0.573859	-0.801232	0
ENSG00000182851	GPIHBP1	218.946	281.731	121.781	0.574334	-0.800039	0.0001
ENSG00000185585	OLFML2A	135.598	170.863	51.7156	0.574817	-0.798825	0.0005
ENSG00000149809	TM7SF2	64.8353	84.565	36.6431	0.575562	-0.796956	0.0002
ENSG00000154556	SORBS2	3207.72	4000.68	2065.88	0.577946	-0.790993	0
ENSG00000197747	S100A10	5903.73	7099.38	4084.8	0.578283	-0.790153	0
ENSG00000040608	RTN4R	8.37286	10.7756	3.46363	0.578997	-0.788372	0.0006
ENSG00000163071	SPATA18	258.202	315.722	171.332	0.58017	-0.785452	0
ENSG00000154118	JPH3	17.9157	23.4509	6.46147	0.581776	-0.781465	0.0007
ENSG00000177685	EFCAB4A	193.566	233.748	103.555	0.582353	-0.780034	0.0002
ENSG00000128709	HOXD9	344.153	442.378	212.999	0.582499	-0.779672	0
ENSG00000135914	HTR2B	86.7248	113.996	37.0556	0.582643	-0.779315	0.0007
ENSG00000124440	HIF3A	368.211	463.25	241.686	0.582741	-0.779073	0
ENSG00000114698	PLSCR4	7170.32	9117.32	4429.72	0.583751	-0.776576	0
ENSG00000164451	FAM26D	4.81971	8.42577	1.18169	0.585046	-0.773377	0.0003
ENSG00000091409	ITGA6	6604.47	8221.89	4666.7	0.585597	-0.77202	0
ENSG00000067141	NEO1	204.998	424.518	67.4425	0.588207	-0.765604	0.0005
ENSG00000171132	PRKCE	553.398	669.773	387.083	0.589915	-0.76142	0
ENSG00000165424	ZCCHC24	345.837	422.079	223.479	0.591122	-0.758473	0
ENSG00000198835	GJC2	36.8532	49.1833	18.6191	0.592518	-0.755069	0.001
ENSG00000134198	TSPAN2	103.427	141.08	61.6003	0.593838	-0.751859	0.0006
ENSG00000187513	GJA4	1306.57	1940.56	282.752	0.595396	-0.748079	0.0005
ENSG00000167641	PPP1R14A	135.377	186.95	67.761	0.595549	-0.747708	0.0012
ENSG00000145431	PDGFC	569.779	718.382	330.171	0.596039	-0.746521	0.0002
ENSG00000128652	HOXD3	107.743	138.124	62.9387	0.596217	-0.74609	0.0001
ENSG00000147642	SYBU	144.245	168.913	89.1596	0.596533	-0.745327	0.0001
ENSG00000114166	KAT2B	517.932	669.841	349.907	0.598035	-0.741698	0
ENSG00000187244	BCAM	932.516	1121.45	609.489	0.602334	-0.731365	0
ENSG00000055163	CYFIP2	286.93	346.708	172.883	0.602407	-0.73119	0.0004
ENSG00000196196	HRCT1	111.184	135.718	50.335	0.602773	-0.730314	0.0017
ENSG00000004799	PDK4	2331.81	3462.24	658.476	0.602823	-0.730194	0.0013
ENSG00000148671	C10ORF116	311.74	367.372	179.898	0.603545	-0.728466	0.0005
ENSG00000177721	C5ORF39	105.353	125.825	61.142	0.60375	-0.727976	0.0004
ENSG00000162444	RBP7	12.6213	19.0712	5.0368	0.604154	-0.727012	0.0015
ENSG00000164035	EMCN	2321.15	2847.84	1639.51	0.604235	-0.726817	0
ENSG00000114654	CCDC48	26.3987	34.8917	13.7795	0.604287	-0.726693	0.0016
ENSG00000102935	ZNF423	174.827	214.493	98.4583	0.605382	-0.724083	0.0007
ENSG00000101695	RNF125	163.469	197.3	104.243	0.606398	-0.721664	0
ENSG00000204176	SYT15	31.2452	36.9281	19.4452	0.606737	-0.720857	0.0001
ENSG00000181444	ZNF467	242.549	317.42	140.035	0.609201	-0.71501	0.0005
ENSG00000176531	PHLDB3	171.514	225.211	108.792	0.609257	-0.714877	0.0001
ENSG00000196814	FAM125B	456.613	567.501	294.977	0.609305	-0.714763	0.0001
ENSG00000026025	VIM	113958	137580	78721.3	0.609947	-0.713244	0
ENSG00000196220	SRGAP3	202.474	307.548	44.5598	0.610124	-0.712826	0.0011
ENSG00000115194	SLC30A3	1539.8	1867.9	906.56	0.610145	-0.712776	0.0008
ENSG00000130193	C8ORF55	589.979	737.284	322.408	0.611324	-0.709991	0.0014
ENSG00000162591	MEGF6	791.784	954.651	489.323	0.612216	-0.707887	0.0003
ENSG00000130653	PNPLA7	47.5812	59.8402	29.7941	0.614003	-0.703683	0.0006
ENSG00000246640	RP11-1094H24.4	6.81234	10.1923	3.42941	0.614716	-0.702007	0.0026
ENSG00000149582	TMEM25	313.851	373.26	208.272	0.615109	-0.701086	0.0001
ENSG00000176046	NUPR1	373.982	502.031	236.661	0.618273	-0.693684	0.0011
ENSG00000109458	GAB1	477.742	600.798	332.948	0.618698	-0.692693	0
ENSG00000168675	C18ORF1	73.1204	96.2844	47.0902	0.619514	-0.690792	0.0013
ENSG00000132970	WASF3	769.807	951.986	541.659	0.619822	-0.690075	0
ENSG00000164684	ZNF704	572.264	758.816	359.556	0.621107	-0.687087	0.0022
ENSG00000110900	TSPAN11	291.609	315.928	186.976	0.621721	-0.68566	0
ENSG00000182253	SYNM	502.116	645.258	351.789	0.62232	-0.68427	0.0002
ENSG00000248712	CCDC153	12.9187	15.4375	7.31979	0.622904	-0.682918	0.002
ENSG00000172159	FRMD3	127.98	168.782	89.9714	0.623539	-0.681448	0.0004
ENSG00000150593	PDCD4	2110.36	2505.45	1461.13	0.623642	-0.681211	0
ENSG00000013619	MAMLD1	136.838	173.224	93.586	0.624605	-0.678984	0.0004
ENSG00000163762	TM4SF18	6155.42	7673.76	4565.54	0.626558	-0.67448	0
ENSG00000102452	NALCN	140.559	177.854	93.9057	0.626705	-0.674142	0.0005
ENSG00000229645	NCRNA00341	232.454	274.827	161.578	0.626747	-0.674046	0
ENSG00000171130	ATP6V0E2	237.876	298.465	144.854	0.627947	-0.671285	0.0027
ENSG00000137878	GCOM1	300.657	403.408	212.05	0.628603	-0.669778	0.0005
ENSG00000043591	ADRB1	327.245	429.428	179.848	0.630188	-0.666145	0.0047
ENSG00000101306	MYLK2	259.668	313.728	137.84	0.630569	-0.665274	0.0044
ENSG00000122644	ARL4A	783.371	1001.1	504.878	0.630924	-0.664461	0.0006
ENSG00000211455	STK38L	1039.61	1280.43	756.558	0.631047	-0.66418	0
ENSG00000119711	ALDH6A1	406.313	467.316	270.531	0.632619	-0.660591	0
ENSG00000115252	PDE1A	26.5982	35.1567	12.5246	0.632766	-0.660257	0.0048
ENSG00000184292	TACSTD2	1910.87	2645.79	1002.32	0.634032	-0.657373	0.0055
ENSG00000129474	JUB	1127.3	1302.43	818.216	0.634046	-0.657341	0
ENSG00000204403	CASP12	51.2609	68.9304	33.2516	0.634126	-0.657159	0.0028
ENSG00000137880	GCHFR	84.0233	108.256	59.0206	0.634795	-0.655637	0.0005
ENSG00000250072	CTC-529P8.1	4.62605	7.31291	2.29021	0.63495	-0.655284	NA
ENSG00000168477	TNXB	132.789	196.359	55.5552	0.635692	-0.6536	0.0043
ENSG00000148541	FAM13C	43.9832	63.309	18.2501	0.636647	-0.651435	0.005
ENSG00000142910	TINAGL1	9687.51	11202.8	6917.33	0.636702	-0.65131	0
ENSG00000215386	C21ORF34	57.5905	66.6588	35.5248	0.638002	-0.648367	0.0017
ENSG00000186862	PDZD7	13.9535	15.6236	7.62281	0.638109	-0.648126	0.0038
ENSG00000180447	GAS1	5.99164	9.11399	2.63689	0.638568	-0.647088	0.0055
ENSG00000146376	ARHGAP18	1969.67	2465	1498.47	0.638794	-0.646576	0
ENSG00000167779	IGFBP6	42.5121	53.0364	23.8878	0.639223	-0.64561	0.0052
ENSG00000187210	GCNT1	174.633	219.992	112.464	0.639468	-0.645056	0.0008
ENSG00000184785	Z83826.1	39.4008	48.5406	28.1597	0.639702	-0.644529	0.0006
ENSG00000132470	ITGB4	1230.79	1526.87	765.694	0.639871	-0.644147	0.0056
ENSG00000226197	RP11-536O18.1	585.146	760.513	314.721	0.64078	-0.642099	0.0065
ENSG00000198542	ITGBL1	137.643	176.757	95.2762	0.640839	-0.641966	0.0035
ENSG00000184470	TXNRD2	1649.09	1964.82	1185.45	0.641313	-0.6409	0
ENSG00000162337	LRP5	2211.8	2582.36	1505.87	0.641795	-0.639815	0.0002
ENSG00000100399	CHADL	9.99167	13.7341	6.07846	0.642192	-0.638923	0.0063
ENSG00000099260	PALMD	2463.82	2836.75	1768.27	0.643215	-0.636628	0
ENSG00000197558	SSPO	14.1666	15.8178	7.06404	0.643969	-0.634938	0.0068
ENSG00000184702	38596	331.836	413.379	222.319	0.644637	-0.633442	0.0018
ENSG00000170962	PDGFD	493.448	609.397	351.721	0.64465	-0.633412	0.0018
ENSG00000054793	ATP9A	1648.19	1951.67	1215.47	0.644878	-0.632902	0
ENSG00000173598	NUDT4	6759.8	8015.15	4801.7	0.645142	-0.632311	0
ENSG00000170011	MYRIP	305.979	410.141	149.968	0.645619	-0.631245	0.0081
ENSG00000255056	BAIAP2L1	10.0905	14.3028	6.603	0.645681	-0.631106	0.0075
ENSG00000204682	C10ORF114	120.719	143.306	81.6222	0.645794	-0.630854	0.0001
ENSG00000257732	RP11-818F20.5	17.6601	20.6608	8.45131	0.645959	-0.630486	0.0076
ENSG00000174514	MFSD4	32.903	40.2827	20.8049	0.646046	-0.630292	0.0036
ENSG00000197705	KLHL14	6.34073	9.3948	2.72799	0.646241	-0.629857	0.0063
ENSG00000117586	TNFSF4	791.271	999.011	569.58	0.6467	-0.628832	0
ENSG00000120875	DUSP4	275.994	343.985	165.581	0.646713	-0.628802	0.0071
ENSG00000002587	HS3ST1	101.051	134.123	62.3292	0.646799	-0.628611	0.0086
ENSG00000163235	TGFA	911.946	1154.8	509.425	0.647221	-0.627669	0.0068
ENSG00000061918	GUCY1B3	68.8753	91.9449	43.6312	0.647865	-0.626236	0.0072
ENSG00000240891	PLCXD2	8.3451	10.9912	4.42496	0.648627	-0.624538	0.0091
ENSG00000168785	TSPAN5	1840.1	2223.31	1335.78	0.649072	-0.623549	0
ENSG00000107282	APBA1	252.264	315.072	174.722	0.649432	-0.62275	0.0019
ENSG00000072163	LIMS2	1223.48	1395.94	906.013	0.649696	-0.622163	0
ENSG00000131149	KIAA0182	305.424	348.778	200.657	0.649721	-0.622107	0.0009
ENSG00000164849	GPR146	364.264	474.705	255.514	0.650163	-0.621127	0.0013
ENSG00000137474	MYO7A	89.2899	105.875	46.6852	0.650419	-0.620559	0.0087
ENSG00000134508	CABLES1	1498.68	1741.21	1057.35	0.65079	-0.619735	0.0001
ENSG00000151690	MFSD6	112.594	145.892	76.8421	0.652104	-0.616826	0.0052
ENSG00000143816	WNT9A	33.7985	47.2361	20.9699	0.652234	-0.616539	0.0091
ENSG00000178184	PARD6G	451.316	602.058	320.96	0.652781	-0.615329	0.003
ENSG00000130005	GAMT	155.666	177.239	111.146	0.653098	-0.614628	0
ENSG00000095539	SEMA4G	76.1833	90.4248	55.2676	0.653554	-0.613622	0
ENSG00000235269	AL162759.1	10.7025	12.9513	3.80081	0.654006	-0.612624	0.0092
ENSG00000128573	FOXP2	86.0408	120.922	44.543	0.654401	-0.611754	0.0108
ENSG00000186665	C17ORF58	299.478	365.907	207.974	0.654515	-0.611503	0.0004
ENSG00000105655	ISYNA1	358.356	422.403	271.108	0.655127	-0.610154	0
ENSG00000162520	SYNC	382.791	461.975	293.405	0.655263	-0.609855	0
ENSG00000139209	SLC38A4	87.8459	127.095	59.6683	0.655462	-0.609416	0.0102
ENSG00000117707	PROX1	1977.73	2433.35	1362.07	0.655827	-0.608612	0.0029
ENSG00000150054	MPP7	28.4808	39.0995	18.8782	0.656486	-0.607164	0.0115
ENSG00000246985	RP11-887P2.1	28.593	40.771	12.9956	0.656805	-0.606462	0.0103
ENSG00000168447	SCNN1B	211.436	355.506	41.0518	0.657111	-0.605792	0.0034
ENSG00000185432	METTL7A	742.069	862.58	488.834	0.657145	-0.605717	0.0055
ENSG00000164116	GUCY1A3	214.637	347.285	68.5424	0.657275	-0.60543	0.0052
ENSG00000177570	SAMD12	60.4202	83.9202	29.1304	0.657315	-0.605343	0.0103
ENSG00000203497	RP11-313D6.4	18.6132	23.1137	11.9884	0.657957	-0.603935	0.0069
ENSG00000243477	NAT6	133.666	159.61	98.347	0.658402	-0.602959	0
ENSG00000172733	PURG	22.3453	30.3238	13.5407	0.658412	-0.602937	0.0124
ENSG00000151276	MAGI1	500.354	582.351	362.928	0.659063	-0.601511	0
ENSG00000188833	ENTPD8	6.41893	9.17049	2.51609	0.659175	-0.601266	0.0097
ENSG00000053254	FOXN3	1600.95	1905.89	1149.25	0.659259	-0.601082	0.0002
ENSG00000164850	GPER	44.6237	60.8956	32.4034	0.659288	-0.601019	0.0043
ENSG00000136869	TLR4	2016.31	2391.77	1399.92	0.659299	-0.600996	0.0019
ENSG00000115415	STAT1	4863.17	6183.17	3403.35	0.660334	-0.598733	0.0008
ENSG00000184058	TBX1	1197.15	1571.14	634.652	0.660556	-0.598247	0.0134
ENSG00000235505	RP11-693N9.2	270.071	341.039	187.787	0.660619	-0.598109	0.0046
ENSG00000152465	NMT2	2345.43	2749.81	1745.89	0.660684	-0.597968	0
ENSG00000162614	NEXN	194.735	255.634	134.611	0.661052	-0.597164	0.0042
ENSG00000235387	RP11-327L3.1	253.497	295.511	182.748	0.661874	-0.595372	0.0004
ENSG00000102981	PARD6A	18.0701	23.0435	8.57137	0.66228	-0.594487	0.0138
ENSG00000082196	C1QTNF3	10.1663	13.804	5.563	0.662761	-0.593438	0.0142
ENSG00000137968	SLC44A5	50.2379	55.0628	25.8309	0.662872	-0.593198	0.0138
ENSG00000116774	OLFML3	39.8752	54.3881	27.5314	0.663768	-0.591249	0.0127
ENSG00000047617	ANO2	129.342	145.302	90.8802	0.663888	-0.590989	0
ENSG00000120256	LRP11	446.432	538.06	294.562	0.664048	-0.590641	0.0022
ENSG00000224459	RP11-169K16.4	27.4709	33.5591	18.0739	0.664601	-0.58944	0.0109
ENSG00000130224	LRCH2	155.838	189.023	110.421	0.664963	-0.588654	0.0026
ENSG00000147862	NFIB	3989.76	4577.89	2911.04	0.665262	-0.588005	0
ENSG00000167261	DPEP2	16.9814	27.2789	5.37879	0.66568	-0.5871	0.0086
ENSG00000036473	OTC	37.2246	55.2277	10.3949	0.666258	-0.585847	0.0107
ENSG00000153208	MERTK	608.637	734.195	480.166	0.666498	-0.585328	0
ENSG00000203883	SOX18	2413.08	2850.48	1718.9	0.666734	-0.584816	0.0004
ENSG00000164659	KIAA1324L	2720.55	3227.87	1967.77	0.667053	-0.584126	0.0009
ENSG00000114378	HYAL1	198.205	241.876	134.886	0.667541	-0.583072	0.0068
ENSG00000203618	GP1BB	7.03301	10.0673	2.979	0.66783	-0.582447	0.0128
ENSG00000128849	CGNL1	1073.59	1356.64	749.768	0.668601	-0.580783	0.0083
ENSG00000159915	ZNF233	14.2435	18.047	9.6566	0.668807	-0.580339	0.0117
ENSG00000253853	GS1-57L11.1	9.08207	11.2161	4.81413	0.668894	-0.58015	0.0169
ENSG00000171435	KSR2	172.993	230.246	111.552	0.668963	-0.580001	0.017
ENSG00000170917	NUDT6	69.9906	78.7324	48.7059	0.669382	-0.579098	0.0005
ENSG00000136153	LMO7	531.037	645.313	344.511	0.669406	-0.579048	0.0102
ENSG00000138172	CALHM2	801.27	917.523	592.764	0.669448	-0.578957	0
ENSG00000183186	C2CD4C	28.6157	39.7424	15.2606	0.66963	-0.578565	0.0171
ENSG00000140284	SLC27A2	7.17276	11.2496	3.22501	0.67033	-0.577057	0.0088
ENSG00000164237	CMBL	246.441	274.364	177.72	0.670491	-0.576709	0
ENSG00000165644	COMTD1	106.897	123.392	78.7629	0.671031	-0.575548	0.0001
ENSG00000125246	CLYBL	19.5587	23.3098	10.743	0.671258	-0.57506	0.0174
ENSG00000087842	PIR	2563.34	2981.18	1910.39	0.671629	-0.574264	0.0002
ENSG00000162804	SNED1	636.768	717.703	439.515	0.671651	-0.574216	0.0029
ENSG00000103145	HCFC1R1	289.98	348.187	225.231	0.671652	-0.574215	0
ENSG00000230461	RP11-478J18.1	26.3963	34.8385	19.0842	0.671749	-0.574006	0.0087
ENSG00000006062	MAP3K14	176.55	201.822	128.04	0.672299	-0.572826	0.0001
ENSG00000116962	NID1	10392.6	12178.6	7720.38	0.672601	-0.572177	0
