# Supplementary material for: Senescence-induced endothelial phenotypes underpin immune-mediated senescence surveillance
Source: Genes Dev. 2022 May 1;36(9-10):533–49. doi: 10.1101/gad.349585.122 (PMC9186388; doi:10.1101/gad.349585.122)
Supplement: Supplemental Material [file supp_gad.349585.122_Supp_Table_3.xlsx]

## Sheet: Human qPCR primers
Supp. Table 3. Description of various reagents used in this study.
Human qPCR primers
Primer	Forward primer sequence	Reverse primer sequence
ACTB	GGACTTCGAGCAAGAGATGG	AGGAAGGAAGGCTGGAAGAG
CXCL1	AACTGACCAGAAGGGAGGAGGAAG	ACACATTAGGCACAATCCAGGTG
IL1B	CTGTCCTGCGTGTTGAAAGA	TTGGGTAATTTTTGGGATCTACA
IL6	TGAAAGCAGCAAAGAGGCACTG	TGAATCCAGATTGGAAGCATCC
IL8	AAGGAAAACTGGGTGCAGAG	ATTGCATCTGGCAACCCTAC
ICAM1	ACCCACATACATTTCTGCCAGTG	GCAAACAGGACAAGAGGACAAGG
SELE	CTGGCAGTTCCGGGAAAGAT	CCTTCAGGACAGGCGAACTT
ICOLSG	AACATGCGGGGCTTGTATGA	CAGTCAGGTTCTGCTGCAGA

## Sheet: Mouse qPCR primers
Supp. Table 3. Description of various reagents used in this study.
Mouse qPCR primers
Primer	Forward primer sequence	Reverse primer sequence
Actb	GACGGCCAGGTCATCACTAT	CGGATGTCAACGTCACACTT
Cxcl1	ATTCACCTCAAGAACATCCAGAGC	GAGTGTGGCTATGACTTCGGTTTG
Il6	CTTCCATCCAGTTGCCTTCTTG	TGTTGGGAGTGGTATCCTCTGTG
Icam1	TAATGTCTCCGAGGCCAGGA	CGAGCTTCAGAGGCAGGAAA
Sele	CATCCTGCAGTGGTCATGGT	GGAGCAGTTCAGGCTTCCAT
Icosl	TGGTCTCCCTGATGCCCATA	GGCTTGCTGAGTTGACCTCT

## Sheet: Flow cytometry Antibodies
Supp. Table 3. Description of various reagents used in this study.
FLOW CYTOMETRY ANTIBODIES
Reacting species	Antibody target	Fluorophore conjugate	Antibody clone	Dilution	Supplier	RRID
Mouse/Human	CD146	FITC	P1H12	1:50	eBiosciences	AB_10669160
Human	CD275 (ICOSLG)	APC	MIH12	1:50	eBiosciences	AB_2573240
Mouse	CD278 (Icos)	BV786	7E.17G9	1:50	BD Biosciences	AB_2740580
Mouse	CD3	BV510	17A2	1.5:100	Biolegend	AB_2561387
Mouse	CD3	PE	17A2	1:100	Biolegend	AB_312663
Mouse	CD31	PE	390	1:100	eBiosciences	AB_312902
Mouse	CD31	BV421	390	1:100	Biolegend	AB_2738154
Mouse	CD31	FITC	390	1:20	Biolegend	AB_312900
Human	CD31	PE	WM-59	1:50	eBiosciences	AB_10669160
Mouse	CD4	BV605	RM4-5	1:200	Biolegend	AB_2563054
Mouse	CD44	BV785	IM7	1:200	Biolegend	AB_11218802
Mouse	CD45	BUV395	30-F11	1:100	BD Biosciences	AB_2738867
Mouse	CD45	AF647	FA-11	1:100	Biolegend	AB_493534
Mouse	CD8	BV711	53-6.7	1:200	Bioleged	AB_11219594
Human	E-Selectin	FITC	BBA21	1:25	R&D Systems	AB_2186828
Human	CD54 (ICAM1)	PE/Vio615	130-107-511	1:50	Miltenyi Biotec	AB_2658698
Mouse	phospho-Stat1	AF488	A15158B	1:50	Biolegend	AB_2650783

## Sheet: IF IHC WB - Antibodies
Supp. Table 3. Description of various reagents used in this study.
Primary antibodies
Reacting species	Hosting species	Antibody target	Antibody clone	Dilution	Supplier	RRID
Immunofluorescence
General	Chicken	GFP	ab13970*	1:1000	Abcam	AB_300798
General	Goat	Tdtomato	STJ140002*	1:1000	St John's Laboratory	-
Human	Sheep	CD31	AF806*	1:100	R&D Systems	AB_355617
Human	Mouse	RelA / p65	sc-8008	1:50	Santa Cruz	AB_628017
Human	Mouse	Il-8	6217	1:500	R&D Systems	AB_2044651
Human	Mouse	NRAS	sc-31	1:2500	Santa Cruz	AB_628041
Mouse	Rabbit	GRO alpha (Cxcl1)	ab86436*	1:100	Abcam	AB_2087574
Mouse	Rabbit	Lyve1	EPR21771	1:100	Abcam	-
Mouse	Rabbit	Stat1	NBP1-81578*	1:1000	Novus	AB_11028849
Mouse	Rat	CD4	4SM95	1:300	Thermo	AB_2573008
Mouse	Goat	beta-catenin	AF1329-SP*	1:50	R&D Systems	AB_354736
Immunohistochemistry
Human	Rabbit	NRAS	EP1125Y	0.2373 ug/ml	Abcam	AB_2121042
Mouse	Rabbit	CD4	EPR19514	1:2000	Abcam	AB_2686917
Mouse	Rabbit	CD8	D4W2Z	1:200	Cell Signaling	AB_2756376
Mouse	Rat	F4/80	Cl:A3-1	1:50	Serotec	AB_323279
Mouse	Rabbit	Klrb1c	E6Y9G	1:100	Cell Signaling	AB_2892989
Immunoblotting
Human	Mouse	HRAS	F235-1.7.1	1:500	Calbiochem	AB_2121030
Human	Mouse	Cyclin A2	CY-A1	1:500	Sigma	AB_1078603
Human	Mouse	p21	SXM30	1:50	Becton Dickinson	AB_396415
Human	Mouse	ICOSLG	MIH12	1:500	Thermo	AB_469129
Human	Mouse	Beta-Actin	AC-15	1:5000	Sigma	AB_476744
* Catelogue number
Secondary antibodies
Reacting species	Hosting species	Conjugate	Catalog	Dilution	Supplier	RRID
Goat	Donkey	AF555	A21432	1:1000	Thermo	AB_2535853
Rabbit	Donkey	AF647	A31573	1:1000	Thermo	AB_2536183
Rat	Donkey	AF488	A48269	1:1000	Thermo	AB_2893137
Mouse	Donkey	AF555	A31570	1:1000	Thermo	AB_2536180
Chicken	Donkey	AF488	703-545-155	1:1000	Jackson ImmunoResearch Labs	AB_2340375
Sheep	Donkey	AF488	A11015	1:1000	Thermo	AB_141362
Mouse	Donkey	AF555	A31570	1:1000	Thermo	AB_2536180
Mouse	Donkey	AF647	A31571	1:1000	Thermo	AB_162542
Rabbit	Donkey	AF555	A32794	1:1000	Thermo	AB_2762834

## Sheet: CyTOF - Antibodies
Supp. Table 3. Description of various reagents used in this study.
CyTOF ANTIBODIES
Antibody conjugate	Antibody target	Antibody clone	Antibody titration (x)
Surface staining primary
141Pr	Ly6G/C	RB6-8C5	1
142Nd	CD11c	N418	1
143Nd	TCRbeta	H57-597	1
144Nd	MHC Class I	28-14-8	1
145Nd	CD69	H1.2F3	2
146Nd	F4_80	BM8	1
147Sm	CD45	30-F11	0.25
148Nd	CD11b	M1/70	1
149Sm	CD19	6D5	1
151Eu	CD25	3C7	1
152Sm	CD3e	145-2C11	1
154Sm	TER119	TER-119	1
159Tb	TCRgamma	GL3	1
160Gd	B220	RA3-6B2	1
162Dy	Ly6C	HK1.4	1
164Dy	CD49b	HMa2	1
168Er	CD8a	53-6.7	1
170Er	NK1.1	PK136	1
171Yb	CD44	IM7	0.125
172Yb	CD4	RM4-5	1
175Lu	CD127	A7R34	1
176Yb	CD278	7E.17G9	1
FITC	CD68	FA-11	1
Surface staining secondary
174Yb	FITC	FIT-22	1

## Sheet: 10X Hashtag sequences
Supp. Table 3. Description of various reagents used in this study.
Oligo Hashtags for 10X scRNA-Seq
TotalSeq Hashtag	Sequence	Mouse genotype	IP treatment	RRID
TotalSeq™-B0301	ACCCACCAGTAAGAC	CDH5+; Rela fl/fl	Tamoxifen	AB_2814067
TotalSeq™-B0302	GGTCGAGAGCATTCA	CDH5+; Rela fl/fl	Tamoxifen	AB_2814068
TotalSeq™-B0303	CTTGCCGCATGTCAT	CDH5+; Rela fl/fl	Tamoxifen	AB_2814069
TotalSeq™-B0304	AAAGCATTCTTCACG	CDH5+; Rela fl/fl	Tamoxifen	AB_2814070
TotalSeq™-B0305	CTTTGTCTTTGTGAG	CDH5+; Rela fl/fl	Vehicle	AB_2814071
TotalSeq™-B0306	TATGCTGCCACGGTA	CDH5+; Rela fl/fl	Vehicle	AB_2814072
TotalSeq™-B0307	GAGTCTGCCAGTATC	CDH5+; Rela fl/fl	Vehicle	AB_2814073
TotalSeq™-B0308	TATAGAACGCCAGGC	CDH5+; Rela fl/fl	Vehicle	AB_2814074
